# Supplementary material for: Reactivation of previous decisions repulsively biases sensory encoding but attractively biases decision-making
Source: PLoS Biol. 2025 Apr 23;23(4):e3003150. doi: 10.1371/journal.pbio.3003150 (PMC12052181; doi:10.1371/journal.pbio.3003150)
Supplement: S1 Table — (XLSX) [file pbio.3003150.s001.xlsx]

## Sheet: Sheet1
	No. (Left to right)	Variables (√ : included)						AIC	ΔAIC from baseline model	Notes
		Current target	Current	Previous	Previous	Previous	Previous
			non-target	target	non-target	chosen	unchosen
	baseline	√						20350	0
	1	√	√					20323	-26.09
	2	√		√				20354	4.39
	3	√			√			20354	4.37
	4	√				√		20340	-9.61
	5	√					√	20341	-8.06
	6	√	√			√		20317	-32.77
	7	√	√				√	20318	-31.17
	8	√				√	√	20334	-15.22
	9	√	√			√	√	20314	-35.57	Best Model
